# Supplementary material for: Insights into the keratin efficient degradation mechanism mediated by Bacillus sp. CN2 based on integrating functional degradomics
Source: Biotechnol Biofuels Bioprod. 2023 Apr 4;16:59. doi: 10.1186/s13068-023-02308-0 (PMC10071666; doi:10.1186/s13068-023-02308-0)
Supplement: Supplementary file 2 — Additional file 2: Table S1. Disulfide reductases and their different reaction types in the Bacillus sp. CN2 genome. Table S2. The expression dynamics of functional enzyme components secreted by Bacillus sp. CN2 growth on chicken feather. [file 13068_2023_2308_MOESM2_ESM.xlsx]

## Sheet: Sheet1
Supplementary information
Insights into the keratin efficient degradation mechanism mediated by Bacillus sp. CN2 based on integrating functional degradomics
Yuhong Lai1, Xiuyun Wu1, Xianliang zheng2, Weiguang Li1, Lushan Wang1*
1State Key Laboratory of Microbial Technology, Institute of Microbial Technology, Shandong University, Qingdao, Shandong, 266237, China
2Angel Yeast Inc, Yichang, Hubei, 443003, China
*Corresponding author: Professor Lushan Wang
E-mail address: lswang@sdu.edu.cn
Tel: +86-532-58631570
Full postal address: State Key Laboratory of Microbial Technology, Shandong University, 72 Binhai Road, Qingdao, 266237, China
Yuhong Lai: Laiyh0921@163.com
Xiuyun Wu: wuxiuyun3353@163.com
Xianliang zheng: zhengxl@angelyeast.com
Weiguang Li: sdsyli@163.com

## Sheet: Sheet2
Table S1 Disulfide reductases and their different reaction types in the Bacillus sp. CN2 genome
Disulfide reductases	Qeury name	Gene name	Reaction type
Alkyl hydroperoxide reductase	orf02026	ahpC	Binds 1 FAD per subunit
	orf02027	ahpF
Thioredoxin reductase	orf01164	trxB	Thioredoxin + NADP+ = thioredoxin disulfide + NADPH
	orf01482
	orf02958
Dihydrolipoyl dehydrogenase	orf02769	DLD, lpd, pdhD	Protein N6-(dihydrolipoyl)lysine + NAD+ = protein N6-(lipoyl)lysine + NADPH
	orf03673
	orf00419
Peptide methionine sulfoxide reductase	orf03469	msrA	Peptide-L-methionine + thioredoxin disulfide + H2O = peptide-L-methionine (S)-S-oxide + thioredoxin
	orf03470	msrB
Phosphoadenosine phosphosulfate reductase	orf00322	cysH	Adenosine 3',5'-bisphosphate + sulfite + thioredoxin disulfide = 3'-phosphoadenylyl sulfate + thioredoxin
Ribonucleoside-diphosphate reductase	orf00135	nrdB, nrdF	2'-deoxyribonucleoside diphosphate + thioredoxin disulfide + H2O = ribonucleoside diphosphate + thioredoxin
	orf00136	nrdA, nrdE
	orf00137	nrdl

## Sheet: Sheet3
Table S2 The expression dynamics of functional enzyme components secreted by Bacillus sp. CN2 growth on chicken feather
Type	MEROPS Accession	Description	Protease Family	Signal peptide	MW [kDa]	Relative content (%)
						6 h	12 h	24 h	36 h	48 h	60 h	72 h
Serine-type endopeptidase	MER0988194	Subtilisin BPN'	S08	Y	39.085	3.03±0.36	2.04±0.30	9.31±1.28	9.64±0.88	14.51±0.32	16.87±1.22	9.56±0.46
	MER0125992	Peptidase Vpr	S08	Y	85.8408	8.26±1.25	3.47±0.85	5.75±0.99	4.20±0.33	1.91±0.10	2.64±0.24	3.73±0.14
	MER0469171	Bacillopeptidase F	S08	Y	154.326	1.98±0.20	2.23±0.32	8.71±0.33	9.60±1.61	5.07±0.71	7.95±0.99	4.71±0.67
	MER0957382	Subfamily S1A unassigned peptidases	S01	Y	32.4096	ND	0.05±0.00	ND	0.20±0.04	0.22±0.02	0.32±0.07	0.14±0.07
Metalloendopeptidase	MER0287740	Bacillolysin	M04	Y	59.0868	1.67±0.11	0.75±0.18	1.62±0.28	1.60±0.26	2.99±0.11	2.44±0.31	1.24±0.07
	MER0126808	Spore coat-associated protein N	M73	Y	28.1254	0.30±0.02	0.44±0.14	0.50±0.06	0.80±0.12	0.53±0.06	1.09±0.10	1.42±0.34
	MER0318121	MpriBi peptidase	M84	Y	29.1034	0.42±0.21	0.150±0.08	0.92±0.29	1.99±0.09	3.36±0.27	3.34±0.17	2.06±0.16
Cysteine-type endopeptidase	MER0376755	Family C40 unassigned peptidases	C40	Y	44.4001	0.07±0.00	0.09±0.03	0.19±0.05	0.11±0.03	0.12±0.03	ND	0.07±0.01
Carboxypeptidase	MER0044524	D-Ala-D-Ala carboxypeptidase	S13	Y	53.0569	0.78±0.10	0.36±0.07	0.77±0.18	0.49±0.02	0.29±0.017	0.28±0.038	0.40±0.01
Unassigned peptidases	MER1081647	Subfamily M28F unassigned peptidases	M28	Y	46.3623	0.57±0.13	0.42±0.05	0.46±0.10	ND	ND	ND	ND
	MER1023472	Family S12 unassigned peptidases	S12	Y	47.5086	0.17±0.07	0.18±0.03	0.20±0.04	0.27±0.06	0.19±0.02	0.09±0.01	0.26±0.03
Omega peptidases	MER0378691	Gamma-glutamyltransferase 1	T03	Y	63.9267	5.08±0.48	4.36±0.78	10.04±1.60	6.13±0.17	3.64±0.22	2.57±0.23	3.87±0.08
Serine-type endopeptidase	MER0062270	AprX peptidase	S08A	No	48.14	ND	ND	0.39±0.14	0.27±0.05	0.27±0.04	0.70±0.08	0.91±0.02
Serine-type endopeptidase	MER0309426	IspA peptidase	S08A	No	33.84	0.10±0.02	0.15±0.03	0.23±0.00	0.79±0.09	0.43±0.05	0.39±0.10	0.52±0.01
Metallopeptidase	MER0392335	YmfH g.p.	M16B	No	49.04	0.12±0.00	0.07±0.00%	0.21±0.13	0.13±0.04	0.08±0.02	ND	0.05±0.00
Metalloendopeptidase	MER0043832	Oligopeptidase F	M03B	No	78.86	0.30±0.06	0.17±0.03	0.25±0.03	0.7±0.01	ND	ND	0.05±0.00
Metalloendopeptidase	MER0063114	FtsH-2 peptidase	M41	No	71.2	0.18±0.00	0.17±0.04	ND	ND	ND	ND	0.05±0.00
Metallopeptidase	MER0390327	BSSC8_26020 g.p.	M16B	No	45.96	ND	ND	ND	0.24±0.04	0.16±0.02	0.23±0.09	0.29±0.01
Endopeptidase	MER0314536	PfpI peptidase	C56	No	19.4	ND	0.06±0.02	0.23±0.00	0.54±0.01	0.40±0.04	0.51±0.12	0.91±0.16
Aminopeptidase	MER0100808	Glutamyl aminopeptidase	M42	No	86.6	0.11±0.05	0.12±0.02	0.30±0.11	1.05±0.10	0.63±0.07	0.52±0.10	2.34±0.11
Aminopeptidase	MER0880630	Family M42 unassigned peptidases	M42	No	39.38	0.16±0.02	0.08±0.06	0.23±0.00	0.46±0.03	0.28±0.05	0.22±0.04	0.66±0.08
Aminopeptidase	MER0397706	Aminopeptidase II	M29	No	38.6	0.13±0.01	0.09±0.02	0.24±0.07	0.91±0.19	0.60±0.05	0.51±0.11	0.96±0.10
Aminopeptidase	MER0105384	Peptidase T	M20B	No	45.85	0.17±0.05	0.20±0.02	0.35±0.05	1.57±0.06	1.38±0.08	1.07±0.26	2.14±0.17
Aminopeptidase	MER0399292	Glutamyl aminopeptidase	M42	No	45.63	ND	0.06±0.02	ND	0.33±0.03	0.19±0.02	0.13±0.07	0.64±0.11
Aminopeptidase	MER0062405	D-aminopeptidase DppA	M55	No	39.3	ND	ND	ND	0.29±0.14	0.16±0.02	0.18±0.02	0.45±0.10
Aminopeptidase	MER0339916	Leucyl aminopeptidase	M17	No	30.27	ND	0.07±0.00	0.11±0.00	0.96±0.01	0.38±0.12	0.15±0.01	0.89±0.04
Aminopeptidase	MER0062082	Bsubs1_010100013116 g.p.	M20A	No	53.39	0.18±0.00	0.21±0.01	0.25±0.04	0.49±0.11	0.53±0.08	ND	0.24±0.05
Endopeptidases	MER0220265	Pre-neck appendage protein	G02	No	27.5	ND	0.06±0.02	ND	1.01±0.12	1.22±0.16	1.19±0.02	3.42±0.06
Unassigned peptidases	MER0948856	Family S11 unassigned peptidases	S11	No	32.86	0.98±0.24	0.75±0.17	0.89±0.09	0.51±0.15	0.35±0.06	0.32±0.02	0.35±0.03
Unassigned peptidases	MER0868314	Family M38 unassigned peptidases	M38	No	42.46	ND	0.06±0.02	ND	0.15±0.03	0.14±0.00	0.16±0.03	0.31±0.03
Unassigned peptidases	MER0852274	Subfamily M20F unassigned peptidases	M20F	No	54.51	0.07±0.00	ND	ND	0.70±0.04	0.64±0.07	0.37±0.08	0.85±0.03
Unassigned peptidases	MER0870327	Family M38 unassigned peptidases	M38	No	61.07	0.07±0.00	ND	0.68±0.16	1.27±0.13	0.39±0.07	0.14±0.05	0.32±0.04
Unassigned peptidases	MER0237993	Family C44 unassigned peptidases	C44	No	72.5	0.07±0.00	0.08±0.01	ND	0.17±0.06	0.07±0.00	ND	0.11±0.03
Omega peptidases	MER0292382	Pyroglutamyl-peptidase I	C15	No	24.3	ND	ND	ND	0.14±0.03	0.16±0.02	0.16±0.04	0.31±0.05
Note: ND indicate not detected
